# Supplementary material for: Comparison of Read Mapping and Variant Calling Tools for the Analysis of Plant NGS Data
Source: Plants (Basel). 2020 Apr 2;9(4):439. doi: 10.3390/plants9040439 (PMC7238416; doi:10.3390/plants9040439)
Supplement: Supplementary file 1 [file plants-09-00439-s001.zip]

Archive with 10 entries (10 files):
- Supplementary_Material/Figure S1.jpg
- Supplementary_Material/Figure S2.jpg
- Supplementary_Material/Figure S3.pdf
- Supplementary_Material/Figure S4.pdf
- Supplementary_Material/Figure S5.pdf
- Supplementary_Material/Figure S6.jpg
- Supplementary_Material/Table S1.xlsx
- Supplementary_Material/Table S2.csv
- Supplementary_Material/Table S3.csv
- Supplementary_Material/Table S4.xlsx
